# Supplementary material for: Utility of Different Surrogate Enzyme-Linked Immunosorbent Assays (sELISAs) for Detection of SARS-CoV-2 Neutralizing Antibodies
Source: J Clin Med. 2021 May 14;10(10):2128. doi: 10.3390/jcm10102128 (PMC8157164; doi:10.3390/jcm10102128)
Supplement: Supplementary file 1 [file jcm-10-02128-s001.zip]

Archive with 1 entries (1 files):
- jcm-1176849-supplementary.pdf
